# Supplementary material for: Evaluation of the Major Seed Storage Proteins, the Conglutins, Across Genetically Diverse Narrow-Leafed Lupin Varieties
Source: Front Nutr. 2022 May 13;9:842168. doi: 10.3389/fnut.2022.842168 (PMC9136412; doi:10.3389/fnut.2022.842168)
Supplement: Supplementary Data Sheet 2 — MRM assay transition list. [file Data_Sheet_2.xlsx]

## Sheet: Supporting data 2
Precursor m/z	Product m/z	Dwell time	Peptide.ion.charge	RT
410.685	531.289	2	EC[CAM]QLDR.+2y4	19.1
410.685	403.23	2	EC[CAM]QLDR.+2y3	19.1
410.685	290.146	2	EC[CAM]QLDR.+2y2	19.1
521.27	814.405	2	LNALEPDNR.+2y7	24.5
521.27	630.284	2	LNALEPDNR.+2y5	24.5
521.27	501.242	2	LNALEPDNR.+2y4	24.5
720.682	966.464	2	VESEGGVTETWNSNRPELR.+3y17+2	32.6
720.682	858.427	2	VESEGGVTETWNSNRPELR.+3y15+2	32.6
720.682	751.871	2	VESEGGVTETWNSNRPELR.+3y12+2	32.6
441.213	721.388	2	C[CAM]AGVAFEK.+2y7	20.6
441.213	650.351	2	C[CAM]AGVAFEK.+2y6	20.6
441.213	593.329	2	C[CAM]AGVAFEK.+2y5	20.6
562.915	870.406	2	SQSQEQEQQDSHQK.+3y7	25
562.915	736.324	2	SQSQEQEQQDSHQK.+3y12+2	25
562.915	628.779	2	SQSQEQEQQDSHQK.+3y10+2	25
363.7	613.309	2	IQYFR.+2y4	16.8
363.7	485.251	2	IQYFR.+2y3	16.8
363.7	322.187	2	IQYFR.+2y2	16.8
851.42	1476.65	2	EGDIIAIPPGIPYWTYNYGEQR.+3y11	38.9
851.42	1216.54	2	EGDIIAIPPGIPYWTYNYGEQR.+3y9	38.9
851.42	1030.46	2	EGDIIAIPPGIPYWTYNYGEQR.+3y8	38.9
1147.14	1441.76	2	LVAINLLDTTSLLNQLDPSPR.+2y13	55.2
1147.14	1340.72	2	LVAINLLDTTSLLNQLDPSPR.+2y12	55.2
1147.14	456.257	2	LVAINLLDTTSLLNQLDPSPR.+2y4	55.2
872.397	1096.48	2	FYIAGNPEEEHPETQEQQGQQR.+3y19+2	39.9
872.397	1060.97	2	FYIAGNPEEEHPETQEQQGQQR.+3y18+2	39.9
872.397	975.433	2	FYIAGNPEEEHPETQEQQGQQR.+3y16+2	39.9
465.723	673.338	2	EQQQGAGGR.+2y7	21.8
465.723	545.279	2	EQQQGAGGR.+2y6	21.8
465.723	417.22	2	EQQQGAGGR.+2y5	21.8
436.217	758.343	2	LQNPDER.+2y6	20.4
436.217	630.284	2	LQNPDER.+2y5	20.4
436.217	516.241	2	LQNPDER.+2y4	20.4
407.755	644.398	2	GLSIISPK.+2y6	19
407.755	557.366	2	GLSIISPK.+2y5	19
407.755	444.282	2	GLSIISPK.+2y4	19
824.826	1433.56	2	SQEEEEEEEEEPR.+2y11	39.4
824.826	1175.47	2	SQEEEEEEEEEPR.+2y9	39.4
824.826	1046.43	2	SQEEEEEEEEEPR.+2y8	39.4
645.752	1032.41	2	EEEEEEDEPR.+2y8	30.6
645.752	903.369	2	EEEEEEDEPR.+2y7	30.6
645.752	774.326	2	EEEEEEDEPR.+2y6	30.6
940.375	1179.48	2	QGEEQEEESESEQEGR.+2y10	45.1
940.375	1050.43	2	QGEEQEEESESEQEGR.+2y9	45.1
940.375	921.391	2	QGEEQEEESESEQEGR.+2y8	45.1
931.862	1179.48	2	Q[PGQ]GEEQEEESESEQEGR.+2y10	44.7
931.862	1050.43	2	Q[PGQ]GEEQEEESESEQEGR.+2y9	44.7
931.862	921.391	2	Q[PGQ]GEEQEEESESEQEGR.+2y8	44.7
905.366	1424.57	2	AQGEEGEEEEEETSTR.+2y12	43.4
905.366	1295.52	2	AQGEEGEEEEEETSTR.+2y11	43.4
905.366	1109.46	2	AQGEEGEEEEEETSTR.+2y9	43.4
863.362	1261.53	2	GQEQGQEQGQEQEQEEEQQEGR.+3y10	39.4
863.362	1132.49	2	GQEQGQEQGQEQEQEEEQQEGR.+3y9	39.4
863.362	875.385	2	GQEQGQEQGQEQEQEEEQQEGR.+3y7	39.4
823.848	1001.48	2	EEEEEEQQQQQGR.+2y8	39.4
823.848	872.433	2	EEEEEEQQQQQGR.+2y7	39.4
823.848	744.375	2	EEEEEEQQQQQGR.+2y6	39.4
632.304	979.451	2	NGLEETIC[CAM]TAR.+2y8	30
632.304	850.409	2	NGLEETIC[CAM]TAR.+2y7	30
632.304	721.366	2	NGLEETIC[CAM]TAR.+2y6	30
570.84	914.505	2	LLENIAKPSR.+2y8	27
570.84	785.463	2	LLENIAKPSR.+2y7	27
570.84	558.336	2	LLENIAKPSR.+2y5	27
545.767	791.379	2	ADLYNPNAGR.+2y7	25.7
545.767	628.316	2	ADLYNPNAGR.+2y6	25.7
545.767	514.273	2	ADLYNPNAGR.+2y5	25.7
706.927	1026.63	2	ISSVNSLTLPILR.+2y9	33.6
706.927	912.588	2	ISSVNSLTLPILR.+2y8	33.6
706.927	712.472	2	ISSVNSLTLPILR.+2y6	33.6
837.917	1213.62	2	WFQLSADYVNLYR.+2y10	40.1
837.917	1100.54	2	WFQLSADYVNLYR.+2y9	40.1
837.917	1013.51	2	WFQLSADYVNLYR.+2y8	40.1
982.468	1538.67	2	VQVVNC[CAM]QGNSVFNDDLR.+2y13	47.1
982.468	1136.53	2	VQVVNC[CAM]QGNSVFNDDLR.+2y10	47.1
982.468	779.368	2	VQVVNC[CAM]QGNSVFNDDLR.+2y6	47.1
987.515	1275.14	2	GQLLVVPQNFVVAHQAGDEGFEFIAFK.+3y23+2	45.4
987.515	1225.61	2	GQLLVVPQNFVVAHQAGDEGFEFIAFK.+3y22+2	45.4
987.515	1176.08	2	GQLLVVPQNFVVAHQAGDEGFEFIAFK.+3y21+2	45.4
558.798	901.499	2	TNDLAATSPVK.+2y9	26.4
558.798	673.388	2	TNDLAATSPVK.+2y7	26.4
558.798	602.351	2	TNDLAATSPVK.+2y6	26.4
714.404	861.494	2	GIPAEVLANAFGLR.+2y8	34
714.404	748.41	2	GIPAEVLANAFGLR.+2y7	34
714.404	629.351	2	GIPAEVLANAFGLR.+2y12+2	34
465.274	816.457	2	LNQVSQLK.+2y7	21.8
465.274	702.414	2	LNQVSQLK.+2y6	21.8
465.274	574.356	2	LNQVSQLK.+2y5	21.8
478.215	818.364	2	HQEEQER.+2y6	22.4
478.215	690.305	2	HQEEQER.+2y5	22.4
478.215	561.263	2	HQEEQER.+2y4	22.4
399.18	660.295	2	HDGEPSR.+2y6	18.6
399.18	545.268	2	HDGEPSR.+2y5	18.6
399.18	359.204	2	HDGEPSR.+2y3	18.6
535.22	1043.44	2	SQSEESQEEEHER.+3y8	23.7
535.22	694.782	2	SQSEESQEEEHER.+3y11+2	23.7
535.22	651.266	2	SQSEESQEEEHER.+3y10+2	23.7
432.553	519.776	2	EQEQQPRPQR.+3y8+2	18.8
432.553	455.254	2	EQEQQPRPQR.+3y7+2	18.8
432.553	391.225	2	EQEQQPRPQR.+3y6+2	18.8
873.858	1231.52	2	QEEEEEEEEWQPR.+2y9	41.8
873.858	1102.48	2	QEEEEEEEEWQPR.+2y8	41.8
873.858	973.437	2	QEEEEEEEEWQPR.+2y7	41.8
591.255	924.402	2	EQEQGSSSSSR.+2y9	28
591.255	795.359	2	EQEQGSSSSSR.+2y8	28
591.255	667.301	2	EQEQGSSSSSR.+2y7	28
370.172	611.278	2	QSGYER.+2y5	17.1
370.172	524.246	2	QSGYER.+2y4	17.1
370.172	304.162	2	QSGYER.+2y2	17.1
545.742	833.375	2	EQEQEQGSR.+2y7	25.7
545.742	704.332	2	EQEQEQGSR.+2y6	25.7
545.742	576.274	2	EQEQEQGSR.+2y5	25.7
581.762	951.421	2	NPYYFSSER.+2y7	27.5
581.762	788.357	2	NPYYFSSER.+2y6	27.5
581.762	625.294	2	NPYYFSSER.+2y5	27.5
414.224	552.314	2	FQTLYR.+2y4	19.3
414.224	451.266	2	FQTLYR.+2y3	19.3
414.224	276.134	2	FQTLYR.+2b2	19.3
525.272	936.453	2	LENLQNYR.+2y7	24.7
525.272	807.411	2	LENLQNYR.+2y6	24.7
525.272	580.284	2	LENLQNYR.+2y4	24.7
576.342	895.561	2	IVEFQSKPNTLILPK.+3y8	25.7
576.342	807.467	2	IVEFQSKPNTLILPK.+3y14+2	25.7
576.342	757.932	2	IVEFQSKPNTLILPK.+3y13+2	25.7
786.412	1434.76	2	HSDADYILVVLNGR.+2y13	37.5
786.412	1347.73	2	HSDADYILVVLNGR.+2y12	37.5
786.412	1232.7	2	HSDADYILVVLNGR.+2y11	37.5
536.306	899.52	2	ATITIVNPDK.+2y8	25.3
536.306	786.436	2	ATITIVNPDK.+2y7	25.3
536.306	685.388	2	ATITIVNPDK.+2y6	25.3
690.331	1001.5	2	QSYNLENGDALR.+2y9	32.8
690.331	774.374	2	QSYNLENGDALR.+2y7	32.8
690.331	645.331	2	QSYNLENGDALR.+2y6	32.8
681.818	1001.5	2	Q[PGQ]SYNLENGDALR.+2y9	32.4
681.818	774.374	2	Q[PGQ]SYNLENGDALR.+2y7	32.4
681.818	645.331	2	Q[PGQ]SYNLENGDALR.+2y6	32.4
1051.53	1198.58	2	LPAGTTSYILNPDDNQNLR.+2y10	50.5
1051.53	1085.5	2	LPAGTTSYILNPDDNQNLR.+2y9	50.5
1051.53	971.454	2	LPAGTTSYILNPDDNQNLR.+2y8	50.5
1122.55	1508.67	2	LAIPINNPGNFYDFYPSSSK.+2y13	54
1122.55	505.262	2	LAIPINNPGNFYDFYPSSSK.+2y5	54
1122.55	973.95	2	LAIPINNPGNFYDFYPSSSK.+2y17+2	54
661.294	1078.5	2	DQQSYFSGFSR.+2y9	31.4
661.294	950.437	2	DQQSYFSGFSR.+2y8	31.4
661.294	700.341	2	DQQSYFSGFSR.+2y6	31.4
583.794	951.489	2	NTLEATFNTR.+2y8	27.6
583.794	838.405	2	NTLEATFNTR.+2y7	27.6
583.794	709.363	2	NTLEATFNTR.+2y6	27.6
419.209	674.347	2	YEEIQR.+2y5	19.5
419.209	545.304	2	YEEIQR.+2y4	19.5
419.209	293.113	2	YEEIQR.+2b2	19.5
901.906	1463.55	2	ILLGNEDEQEDDEQR.+2y12	43.2
901.906	1163.44	2	ILLGNEDEQEDDEQR.+2y9	43.2
901.906	788.822	2	ILLGNEDEQEDDEQR.+2y13+2	43.2
573.612	915.489	2	HGQEQSHQDEGVIVR.+3y8	25.5
573.612	787.431	2	HGQEQSHQDEGVIVR.+3y7	25.5
573.612	672.404	2	HGQEQSHQDEGVIVR.+3y6	25.5
451.241	644.373	2	EQVQELR.+2y5	21.1
451.241	545.304	2	EQVQELR.+2y4	21.1
451.241	417.246	2	EQVQELR.+2y3	21.1
399.691	564.274	2	YAQSSSR.+2y5	18.6
399.691	436.215	2	YAQSSSR.+2y4	18.6
399.691	363.166	2	YAQSSSR.+2b3	18.6
395.714	549.314	2	SGPFNLR.+2y4	18.4
395.714	402.246	2	SGPFNLR.+2y3	18.4
395.714	323.687	2	SGPFNLR.+2y5+2	18.4
526.748	850.431	2	SDEPIYSNK.+2y7	24.8
526.748	721.388	2	SDEPIYSNK.+2y6	24.8
526.748	624.335	2	SDEPIYSNK.+2y5	24.8
679.822	1040.5	2	FGNFYEITPDR.+2y8	32.3
679.822	893.436	2	FGNFYEITPDR.+2y7	32.3
679.822	730.373	2	FGNFYEITPDR.+2y6	32.3
1080.56	1441.74	2	NPQAQDLDISLTFIEINEGGLLLPHYNSK.+3y13	49.9
1080.56	1198.66	2	NPQAQDLDISLTFIEINEGGLLLPHYNSK.+3y11	49.9
1080.56	745.363	2	NPQAQDLDISLTFIEINEGGLLLPHYNSK.+3y6	49.9
1089.58	1549.75	2	AIFVVVVDEGEGNYELVGIR.+2y14	52.4
1089.58	1450.68	2	AIFVVVVDEGEGNYELVGIR.+2y13	52.4
1089.58	1206.61	2	AIFVVVVDEGEGNYELVGIR.+2y11	52.4
709.313	917.432	2	QQDEQEQEEVR.+2y7	33.8
709.313	789.374	2	QQDEQEQEEVR.+2y6	33.8
709.313	660.331	2	QQDEQEQEEVR.+2y5	33.8
700.8	917.432	2	Q[PGQ]QDEQEQEEVR.+2y7	33.3
700.8	789.374	2	Q[PGQ]QDEQEQEEVR.+2y6	33.3
700.8	660.331	2	Q[PGQ]QDEQEQEEVR.+2y5	33.3
836.447	947.021	2	LSEGDIFVIPAGHPISINASSNLR.+3y18+2	38.1
836.447	873.486	2	LSEGDIFVIPAGHPISINASSNLR.+3y17+2	38.1
836.447	767.41	2	LSEGDIFVIPAGHPISINASSNLR.+3y15+2	38.1
667.839	1073.56	2	NFLAGSEDNVIR.+2y10	31.7
667.839	960.474	2	NFLAGSEDNVIR.+2y9	31.7
667.839	889.437	2	NFLAGSEDNVIR.+2y8	31.7
704.341	989.453	2	GLTFPGSTEDVER.+2y9	33.5
704.341	892.401	2	GLTFPGSTEDVER.+2y8	33.5
704.341	495.23	2	GLTFPGSTEDVER.+2y9+2	33.5
1096.52	1296.64	2	NQQQSYFANAQPQQQQQR.+2y11	52.7
1096.52	1225.6	2	NQQQSYFANAQPQQQQQR.+2y10	52.7
1096.52	912.465	2	NQQQSYFANAQPQQQQQR.+2y7	52.7
723.87	1220.57	2	LLGFGINADENQR.+2y11	34.5
723.87	1016.48	2	LLGFGINADENQR.+2y9	34.5
723.87	846.37	2	LLGFGINADENQR.+2y7	34.5
723.87	732.327	2	LLGFGINADENQR.+2y6	34.5
416.724	704.382	2	QLDTEVK.+2y6	19.4
416.724	591.298	2	QLDTEVK.+2y5	19.4
416.724	476.271	2	QLDTEVK.+2y4	19.4
416.724	587.267	2	QLDTEVK.+2b5	19.4
408.211	704.382	2	Q[PGQ]LDTEVK.+2y6	19
408.211	591.298	2	Q[PGQ]LDTEVK.+2y5	19
408.211	476.271	2	Q[PGQ]LDTEVK.+2y4	19
408.211	570.241	2	Q[PGQ]LDTEVK.+2b5	19
826.476	1340.76	2	TPLMQVPLLLDLNGK.+2y12	39.5
826.476	1081.66	2	TPLMQVPLLLDLNGK.+2y10	39.5
826.476	982.593	2	TPLMQVPLLLDLNGK.+2y9	39.5
834.474	1356.76	2	TPLM[Oxi]QVPLLLDLNGK.+2y12	39.9
834.474	1081.66	2	TPLM[Oxi]QVPLLLDLNGK.+2y10	39.9
834.474	982.593	2	TPLM[Oxi]QVPLLLDLNGK.+2y9	39.9
1105.81	1350.57	2	HLWVTC[CAM]SQHYSSSTYQAPFC[CAM]HSTQC[CAM]SR.+3y11	51.1
1105.81	1279.53	2	HLWVTC[CAM]SQHYSSSTYQAPFC[CAM]HSTQC[CAM]SR.+3y10	51.1
1105.81	640.269	2	HLWVTC[CAM]SQHYSSSTYQAPFC[CAM]HSTQC[CAM]SR.+3y10+2	51.1
920.477	1255.61	2	VPQFLFSC[CAM]APSFLAQK.+2y11	44.1
920.477	1108.55	2	VPQFLFSC[CAM]APSFLAQK.+2y10	44.1
920.477	790.446	2	VPQFLFSC[CAM]APSFLAQK.+2y7	44.1
1040.23	1518.81	2	GLPNNVQGALGLGQAPISLQNQLFSHFGLK.+3y13	47.9
1040.23	1262.69	2	GLPNNVQGALGLGQAPISLQNQLFSHFGLK.+3y24+2	47.9
1040.23	864.975	2	GLPNNVQGALGLGQAPISLQNQLFSHFGLK.+3y15+2	47.9
498.75	721.366	2	QFSVC[CAM]LSR.+2y6	23.4
498.75	634.334	2	QFSVC[CAM]LSR.+2y5	23.4
498.75	535.266	2	QFSVC[CAM]LSR.+2y4	23.4
490.237	721.366	2	Q[PGQ]FSVC[CAM]LSR.+2y6	23
490.237	634.334	2	Q[PGQ]FSVC[CAM]LSR.+2y5	23
490.237	535.266	2	Q[PGQ]FSVC[CAM]LSR.+2y4	23
719.378	960.563	2	QGEYFIQVNAIR.+2y8	34.2
719.378	813.494	2	QGEYFIQVNAIR.+2y7	34.2
719.378	700.41	2	QGEYFIQVNAIR.+2y6	34.2
710.865	960.563	2	Q[PGQ]GEYFIQVNAIR.+2y8	33.8
710.865	813.494	2	Q[PGQ]GEYFIQVNAIR.+2y7	33.8
710.865	700.41	2	Q[PGQ]GEYFIQVNAIR.+2y6	33.8
404.258	670.45	2	HLVIPTK.+2y6	18.8
404.258	557.366	2	HLVIPTK.+2y5	18.8
404.258	345.213	2	HLVIPTK.+2y3	18.8
671.316	1171.52	2	AVGPFGLC[CAM]YDSR.+2y10	31.9
671.316	870.377	2	AVGPFGLC[CAM]YDSR.+2y7	31.9
671.316	586.264	2	AVGPFGLC[CAM]YDSR.+2y10+2	31.9
692.888	1184.65	2	ISGGAPSVDLILDK.+2y12	33
692.888	999.572	2	ISGGAPSVDLILDK.+2y9	33
692.888	500.29	2	ISGGAPSVDLILDK.+2y9+2	33
380.69	531.304	2	NDAVWR.+2y4	17.7
380.69	460.267	2	NDAVWR.+2y3	17.7
380.69	361.198	2	NDAVWR.+2y2	17.7
960.785	1374.66	2	ISSENFMVQAQDGVSC[CAM]LGFVDGGVHAR.+3y13	44.1
960.785	1014.51	2	ISSENFMVQAQDGVSC[CAM]LGFVDGGVHAR.+3y10	44.1
960.785	711.353	2	ISSENFMVQAQDGVSC[CAM]LGFVDGGVHAR.+3y7	44.1
966.117	1374.66	2	ISSENFM[Oxi]VQAQDGVSC[CAM]LGFVDGGVHAR.+3y13	44.4
966.117	1014.51	2	ISSENFM[Oxi]VQAQDGVSC[CAM]LGFVDGGVHAR.+3y10	44.4
966.117	711.353	2	ISSENFM[Oxi]VQAQDGVSC[CAM]LGFVDGGVHAR.+3y7	44.4
768.41	877.478	2	AGIALGAHHLEENLVVFDLER.+3y7	34.9
768.41	778.409	2	AGIALGAHHLEENLVVFDLER.+3y6	34.9
768.41	679.341	2	AGIALGAHHLEENLVVFDLER.+3y5	34.9
483.256	866.437	2	VGFNSNSLK.+2y8	22.7
483.256	809.415	2	VGFNSNSLK.+2y7	22.7
483.256	662.347	2	VGFNSNSLK.+2y6	22.7
647.79	719.336	2	TC[CAM]SNLFDLNNP.+2y6	30.7
647.79	457.241	2	TC[CAM]SNLFDLNNP.+2y4	30.7
647.79	576.245	2	TC[CAM]SNLFDLNNP.+2b5	30.7
647.79	723.313	2	TC[CAM]SNLFDLNNP.+2b6	30.7
795.858	1334.59	2	QQPQQNEC[CAM]QFQR.+2y10	38
795.858	981.421	2	QQPQQNEC[CAM]QFQR.+2y7	38
795.858	667.799	2	QQPQQNEC[CAM]QFQR.+2y10+2	38
787.344	1334.59	2	Q[PGQ]QPQQNEC[CAM]QFQR.+2y10	37.6
787.344	981.421	2	Q[PGQ]QPQQNEC[CAM]QFQR.+2y7	37.6
787.344	667.799	2	Q[PGQ]QPQQNEC[CAM]QFQR.+2y10+2	37.6
600.317	972.5	2	LNALEPDNSVK.+2y9	28.4
600.317	788.378	2	LNALEPDNSVK.+2y7	28.4
600.317	659.336	2	LNALEPDNSVK.+2y6	28.4
972.956	1386.64	2	SEAGTIETWNPNNDQLR.+2y11	46.7
972.956	970.47	2	SEAGTIETWNPNNDQLR.+2y8	46.7
972.956	856.427	2	SEAGTIETWNPNNDQLR.+2y7	46.7
417.219	602.362	2	C[CAM]AGVALSR.+2y6	19.4
417.219	545.341	2	C[CAM]AGVALSR.+2y5	19.4
417.219	446.272	2	C[CAM]AGVALSR.+2y4	19.4
694.357	1006.53	2	RPFYTNAPQEIYIQQGR.+3y8	31.3
694.357	764.405	2	RPFYTNAPQEIYIQQGR.+3y6	31.3
694.357	850.421	2	RPFYTNAPQEIYIQQGR.+3b7	31.3
618.832	749.376	2	GIFGLIFPGC[CAM]R.+2y6	29.3
618.832	636.292	2	GIFGLIFPGC[CAM]R.+2y5	29.3
618.832	489.224	2	GIFGLIFPGC[CAM]R.+2y4	29.3
801.027	1004.46	2	ETYEEPQEQEQGQGPRPQDR.+3y17+2	36.4
801.027	939.938	2	ETYEEPQEQEQGQGPRPQDR.+3y16+2	36.4
801.027	875.417	2	ETYEEPQEQEQGQGPRPQDR.+3y15+2	36.4
1075.51	1340.65	2	FYLSGNQEQEFLQYQQK.+2y10	51.7
1075.51	954.504	2	FYLSGNQEQEFLQYQQK.+2y7	51.7
1075.51	566.293	2	FYLSGNQEQEFLQYQQK.+2y4	51.7
430.74	587.376	2	EGSIVEVK.+2y5	20.1
430.74	474.292	2	EGSIVEVK.+2y4	20.1
430.74	375.224	2	EGSIVEVK.+2y3	20.1
568.351	836.51	2	VISPPTLRPR.+2y7	26.8
568.351	739.457	2	VISPPTLRPR.+2y6	26.8
568.351	418.759	2	VISPPTLRPR.+2y7+2	26.8
862.319	1207.46	2	EEEEEEEEEEEER.+2y9	41.3
862.319	1078.42	2	EEEEEEEEEEEER.+2y8	41.3
862.319	949.375	2	EEEEEEEEEEEER.+2y7	41.3
639.324	993.492	2	NGLEETLC[CAM]TLK.+2y8	30.3
639.324	864.45	2	NGLEETLC[CAM]TLK.+2y7	30.3
639.324	735.407	2	NGLEETLC[CAM]TLK.+2y6	30.3
638.301	1088.51	2	HNIGQSTSPDAYNPQAGR.+3y10	28.6
638.301	805.395	2	HNIGQSTSPDAYNPQAGR.+3y7	28.6
638.301	528.289	2	HNIGQSTSPDAYNPQAGR.+3y5	28.6
638.369	1061.6	2	TLTSLDFPILR.+2y9	30.3
638.369	960.551	2	TLTSLDFPILR.+2y8	30.3
638.369	760.435	2	TLTSLDFPILR.+2y6	30.3
722.883	1145.59	2	WLGLAAEHGSIYK.+2y11	34.4
722.883	975.489	2	WLGLAAEHGSIYK.+2y9	34.4
722.883	904.452	2	WLGLAAEHGSIYK.+2y8	34.4
921.01	1397.81	2	TNDIPQIAALAGLTSSIR.+2y14	44.1
921.01	1059.62	2	TNDIPQIAALAGLTSSIR.+2y11	44.1
921.01	699.409	2	TNDIPQIAALAGLTSSIR.+2y14+2	44.1
825.952	1042.54	2	ALPLDVVAHAFNLDR.+2y9	39.5
825.952	872.437	2	ALPLDVVAHAFNLDR.+2y7	39.5
825.952	733.891	2	ALPLDVVAHAFNLDR.+2y13+2	39.5
375.182	635.315	2	NNNPYK.+2y5	17.4
375.182	521.272	2	NNNPYK.+2y4	17.4
375.182	407.229	2	NNNPYK.+2y3	17.4
641.369	922.51	2	FLVPPPQSQLR.+2y8	30.4
641.369	825.458	2	FLVPPPQSQLR.+2y7	30.4
641.369	461.759	2	FLVPPPQSQLR.+2y8+2	30.4
703.335	1205.55	2	SLDDNFSYVAFK.+2y10	33.5
703.335	1090.52	2	SLDDNFSYVAFK.+2y9	33.5
703.335	714.382	2	SLDDNFSYVAFK.+2y6	33.5
541.24	820.362	2	FNEC[CAM]QLDR.+2y6	25.5
541.24	691.319	2	FNEC[CAM]QLDR.+2y5	25.5
541.24	531.289	2	FNEC[CAM]QLDR.+2y4	25.5
716.019	1016.98	2	IESEGGVTETWNSNKPELR.+3y18+2	32.4
716.019	952.461	2	IESEGGVTETWNSNKPELR.+3y17+2	32.4
716.019	844.424	2	IESEGGVTETWNSNKPELR.+3y15+2	32.4
1100	1533.68	2	FYLAGNPEEEYPETQQQR.+2y12	52.9
1100	1049.5	2	FYLAGNPEEEYPETQQQR.+2y8	52.9
1100	886.438	2	FYLAGNPEEEYPETQQQR.+2y7	52.9
715.811	1215.52	2	SQSQEQEDSHQK.+2y10	34.1
715.811	1000.43	2	SQSQEQEDSHQK.+2y8	34.1
715.811	871.39	2	SQSQEQEDSHQK.+2y7	34.1
939.135	1237.61	2	NNILSGFDPQFLSQALNIDEDTVHK.+3y22+2	43.1
939.135	1181.07	2	NNILSGFDPQFLSQALNIDEDTVHK.+3y21+2	43.1
939.135	977.997	2	NNILSGFDPQFLSQALNIDEDTVHK.+3y17+2	43.1
435.725	757.359	2	LQNPNER.+2y6	20.4
435.725	629.3	2	LQNPNER.+2y5	20.4
435.725	515.257	2	LQNPNER.+2y4	20.4
564.319	899.52	2	VEEGLGVISPK.+2y9	26.7
564.319	770.477	2	VEEGLGVISPK.+2y8	26.7
564.319	600.372	2	VEEGLGVISPK.+2y6	26.7
746.807	1178.47	2	WQEQEEEEEEK.+2y9	35.6
746.807	1049.43	2	WQEQEEEEEEK.+2y8	35.6
746.807	921.368	2	WQEQEEEEEEK.+2y7	35.6
714.797	1177.49	2	GGHEEEEVEEER.+2y9	34
714.797	1048.44	2	GGHEEEEVEEER.+2y8	34
714.797	919.4	2	GGHEEEEVEEER.+2y7	34
970.896	1454.61	2	GDEGQEEEETTTTTEER.+2y12	46.6
970.896	1325.57	2	GDEGQEEEETTTTTEER.+2y11	46.6
970.896	1196.53	2	GDEGQEEEETTTTTEER.+2y10	46.6
679.297	1100.49	2	QEEEEEQSPPR.+2y9	32.3
679.297	842.4	2	QEEEEEQSPPR.+2y7	32.3
679.297	713.358	2	QEEEEEQSPPR.+2y6	32.3
670.784	842.4	2	Q[PGQ]EEEEEQSPPR.+2y7	31.9
670.784	713.358	2	Q[PGQ]EEEEEQSPPR.+2y6	31.9
670.784	369.224	2	Q[PGQ]EEEEEQSPPR.+2y3	31.9
745.388	1205.62	2	NGLEETIC[CAM]TAILR.+2y10	35.5
745.388	1076.58	2	NGLEETIC[CAM]TAILR.+2y9	35.5
745.388	947.534	2	NGLEETIC[CAM]TAILR.+2y8	35.5
458.23	672.368	2	ENIADPTR.+2y6	21.5
458.23	559.283	2	ENIADPTR.+2y5	21.5
458.23	373.219	2	ENIADPTR.+2y3	21.5
539.27	778.384	2	ADLYNPTAGR.+2y7	25.4
539.27	615.321	2	ADLYNPTAGR.+2y6	25.4
539.27	501.278	2	ADLYNPTAGR.+2y5	25.4
772.075	663.419	2	NGIYAPHWNINANSVIYVIR.+3y5	35.1
772.075	1015.53	2	NGIYAPHWNINANSVIYVIR.+3y17+2	35.1
772.075	898.484	2	NGIYAPHWNINANSVIYVIR.+3y15+2	35.1
945.969	1465.67	2	VQVVNSQGNSVFNDDLR.+2y13	45.4
945.969	1351.62	2	VQVVNSQGNSVFNDDLR.+2y12	45.4
945.969	1136.53	2	VQVVNSQGNSVFNDDLR.+2y10	45.4
588.299	960.5	2	TNDQATTSPLK.+2y9	27.8
588.299	717.414	2	TNDQATTSPLK.+2y7	27.8
588.299	646.377	2	TNDQATTSPLK.+2y6	27.8
629.351	919.5	2	GIPAEVLANAFR.+2y8	29.8
629.351	691.389	2	GIPAEVLANAFR.+2y6	29.8
629.351	544.298	2	GIPAEVLANAFR.+2y10+2	29.8
565.824	930.525	2	LSLNQVSELK.+2y8	26.7
565.824	817.441	2	LSLNQVSELK.+2y7	26.7
565.824	476.271	2	LSLNQVSELK.+2y4	26.7
473.715	818.364	2	QQEEQER.+2y6	22.2
473.715	690.305	2	QQEEQER.+2y5	22.2
473.715	561.263	2	QQEEQER.+2y4	22.2
631.792	1005.47	2	EQEQQPQYGR.+2y8	30
631.792	748.374	2	EQEQQPQYGR.+2y6	30
631.792	620.315	2	EQEQQPQYGR.+2y5	30
612.26	966.412	2	EQEQGSSSESR.+2y9	29
612.26	837.37	2	EQEQGSSSESR.+2y8	29
612.26	709.311	2	EQEQGSSSESR.+2y7	29
532.734	807.359	2	EQEQGSSSGR.+2y8	25.1
532.734	678.317	2	EQEQGSSSGR.+2y7	25.1
532.734	550.258	2	EQEQGSSSGR.+2y6	25.1
585.677	821.47	2	IVEFQSRPNTLILPK.+3y14+2	26.1
585.677	771.936	2	IVEFQSRPNTLILPK.+3y13+2	26.1
585.677	707.414	2	IVEFQSRPNTLILPK.+3y12+2	26.1
706.844	936.479	2	QAYNLEYGDALR.+2y8	33.6
706.844	823.394	2	QAYNLEYGDALR.+2y7	33.6
706.844	694.352	2	QAYNLEYGDALR.+2y6	33.6
698.331	936.479	2	Q[PGQ]AYNLEYGDALR.+2y8	33.2
698.331	823.394	2	Q[PGQ]AYNLEYGDALR.+2y7	33.2
698.331	694.352	2	Q[PGQ]AYNLEYGDALR.+2y6	33.2
1052.02	1199.57	2	LPAGTTSYILNPDDNQDLR.+2y10	50.5
1052.02	1086.48	2	LPAGTTSYILNPDDNQDLR.+2y9	50.5
1052.02	972.438	2	LPAGTTSYILNPDDNQDLR.+2y8	50.5
518.811	739.41	2	LAIPINNPGK.+2y7	24.4
518.811	426.751	2	LAIPINNPGK.+2y8+2	24.4
518.811	370.208	2	LAIPINNPGK.+2y7+2	24.4
547.751	947.426	2	FYDFYPSR.+2y7	25.8
547.751	784.362	2	FYDFYPSR.+2y6	25.8
547.751	669.335	2	FYDFYPSR.+2y5	25.8
647.291	1050.49	2	DQQSYFSGFSK.+2y9	30.7
647.291	922.431	2	DQQSYFSGFSK.+2y8	30.7
647.291	835.398	2	DQQSYFSGFSK.+2y7	30.7
655.982	875.923	2	NTLEATFNTHYEEIQR.+3y14+2	29.5
655.982	819.381	2	NTLEATFNTHYEEIQR.+3y13+2	29.5
655.982	754.86	2	NTLEATFNTHYEEIQR.+3y12+2	29.5
933.424	1526.59	2	ILLGYEDEQEDEEQR.+2y12	44.7
933.424	1306.5	2	ILLGYEDEQEDEEQR.+2y10	44.7
933.424	1177.46	2	ILLGYEDEQEDEEQR.+2y9	44.7
827.395	1139.58	2	EQEQSHQDEGVIVR.+2y10	39.5
827.395	1052.55	2	EQEQSHQDEGVIVR.+2y9	39.5
827.395	915.489	2	EQEQSHQDEGVIVR.+2y8	39.5
458.248	658.388	2	EQIQELR.+2y5	21.5
458.248	545.304	2	EQIQELR.+2y4	21.5
458.248	417.246	2	EQIQELR.+2y3	21.5
644.836	1103.55	2	GKPSESGPFNLR.+2y10	30.6
644.836	1006.5	2	GKPSESGPFNLR.+2y9	30.6
644.836	552.278	2	GKPSESGPFNLR.+2y10+2	30.6
526.256	850.431	2	SNEPIYSNK.+2y7	24.8
526.256	721.388	2	SNEPIYSNK.+2y6	24.8
526.256	511.251	2	SNEPIYSNK.+2y4	24.8
1085.57	1212.67	2	NPQVQDLDISLIFTEISEGALLLPHYNSK.+3y11	50.1
1085.57	858.447	2	NPQVQDLDISLIFTEISEGALLLPHYNSK.+3y7	50.1
1085.57	745.363	2	NPQVQDLDISLIFTEISEGALLLPHYNSK.+3y6	50.1
1096.58	1549.75	2	AIFVIVVDEGEGNYELVGIR.+2y14	52.7
1096.58	1450.68	2	AIFVIVVDEGEGNYELVGIR.+2y13	52.7
1096.58	1206.61	2	AIFVIVVDEGEGNYELVGIR.+2y11	52.7
694.818	760.384	2	QQDEQEVEEVR.+2y6	33
694.818	631.341	2	QQDEQEVEEVR.+2y5	33
694.818	532.273	2	QQDEQEVEEVR.+2y4	33
686.305	760.384	2	Q[PGQ]QDEQEVEEVR.+2y6	32.6
686.305	631.341	2	Q[PGQ]QDEQEVEEVR.+2y5	32.6
686.305	532.273	2	Q[PGQ]QDEQEVEEVR.+2y4	32.6
825.118	1171.64	2	LSEGDILVIPAGHPLSINASSNLR.+3y11	37.6
825.118	930.029	2	LSEGDILVIPAGHPLSINASSNLR.+3y18+2	37.6
825.118	767.41	2	LSEGDILVIPAGHPLSINASSNLR.+3y15+2	37.6
731.365	1106.51	2	ELIFPGSAEDVER.+2y10	34.8
731.365	959.443	2	ELIFPGSAEDVER.+2y9	34.8
731.365	480.225	2	ELIFPGSAEDVER.+2y9+2	34.8
1160.54	1424.7	2	NQQQSYFANAQPQQQQQQR.+2y12	55.9
1160.54	1353.66	2	NQQQSYFANAQPQQQQQQR.+2y11	55.9
1160.54	1040.52	2	NQQQSYFANAQPQQQQQQR.+2y8	55.9
386.688	635.311	2	HAQSSSR.+2y6	17.9
386.688	564.274	2	HAQSSSR.+2y5	17.9
386.688	436.215	2	HAQSSSR.+2y4	17.9
386.688	598.258	2	HAQSSSR.+2b6	17.9
527.725	796.358	2	EEEEHEPR.+2y6	24.9
527.725	667.316	2	EEEEHEPR.+2y5	24.9
527.725	538.273	2	EEEEHEPR.+2y4	24.9
640.279	1022.45	2	EQEQGSSSGSQR.+2y10	30.4
640.279	893.407	2	EQEQGSSSGSQR.+2y9	30.4
640.279	765.349	2	EQEQGSSSGSQR.+2y8	30.4
561.26	910.417	2	NPYHFSSNR.+2y7	26.5
561.26	747.353	2	NPYHFSSNR.+2y6	26.5
561.26	610.294	2	NPYHFSSNR.+2y5	26.5
581.013	895.561	2	IIEFQSKPNTLILPK.+3y8	25.9
581.013	814.475	2	IIEFQSKPNTLILPK.+3y14+2	25.9
581.013	757.932	2	IIEFQSKPNTLILPK.+3y13+2	25.9
778.415	1418.76	2	HSDADFILVVLNGR.+2y13	37.1
778.415	1331.73	2	HSDADFILVVLNGR.+2y12	37.1
778.415	1216.7	2	HSDADFILVVLNGR.+2y11	37.1
703.357	901.474	2	QVYNLEQGDALR.+2y8	33.5
703.357	788.39	2	QVYNLEQGDALR.+2y7	33.5
703.357	659.347	2	QVYNLEQGDALR.+2y6	33.5
694.844	901.474	2	Q[PGQ]VYNLEQGDALR.+2y8	33
694.844	788.39	2	Q[PGQ]VYNLEQGDALR.+2y7	33
694.844	659.347	2	Q[PGQ]VYNLEQGDALR.+2y6	33
617.803	958.452	2	LYDFYPSTTK.+2y8	29.3
617.803	843.425	2	LYDFYPSTTK.+2y7	29.3
617.803	696.356	2	LYDFYPSTTK.+2y6	29.3
419.701	675.331	2	YEEIER.+2y5	19.6
419.701	546.288	2	YEEIER.+2y4	19.6
419.701	417.246	2	YEEIER.+2y3	19.6
751.373	1289.59	2	VLLGDDELQENEK.+2y11	35.8
751.373	1176.5	2	VLLGDDELQENEK.+2y10	35.8
751.373	645.296	2	VLLGDDELQENEK.+2y11+2	35.8
791.384	1139.58	2	GQEQSHQDEGVIVR.+2y10	37.8
791.384	1052.55	2	GQEQSHQDEGVIVR.+2y9	37.8
791.384	915.489	2	GQEQSHQDEGVIVR.+2y8	37.8
691.331	1103.55	2	HAQSSSGEGKPSESGPFNLR.+3y10	31.2
691.331	1006.5	2	HAQSSSGEGKPSESGPFNLR.+3y9	31.2
691.331	790.421	2	HAQSSSGEGKPSESGPFNLR.+3y7	31.2
525.783	849.483	2	SNKPIYSNK.+2y7	24.8
525.783	721.388	2	SNKPIYSNK.+2y6	24.8
525.783	511.251	2	SNKPIYSNK.+2y4	24.8
1096.58	1549.75	2	AIFIVVVDEGEGNYELVGIR.+2y14	52.7
1096.58	1450.68	2	AIFIVVVDEGEGNYELVGIR.+2y13	52.7
1096.58	1206.61	2	AIFIVVVDEGEGNYELVGIR.+2y11	52.7
1077.44	1138.5	2	QQDEQEEEYEQGEEEVR.+2y9	51.8
1077.44	975.438	2	QQDEQEEEYEQGEEEVR.+2y8	51.8
1077.44	718.337	2	QQDEQEEEYEQGEEEVR.+2y6	51.8
726.727	880.494	2	GDVFIIPAGHPLSINASSNLR.+3y17+2	32.9
726.727	823.952	2	GDVFIIPAGHPLSINASSNLR.+3y16+2	32.9
726.727	767.41	2	GDVFIIPAGHPLSINASSNLR.+3y15+2	32.9
723.378	1219.58	2	LLGFGINANENQR.+2y11	34.4
723.378	1015.49	2	LLGFGINANENQR.+2y9	34.4
723.378	845.386	2	LLGFGINANENQR.+2y7	34.4
653.836	1045.55	2	NFLAGSEDNVIK.+2y10	31
653.836	932.468	2	NFLAGSEDNVIK.+2y9	31
653.836	861.431	2	NFLAGSEDNVIK.+2y8	31
746.37	1148.56	2	ELTFPGSIEDVER.+2y10	35.6
746.37	1001.49	2	ELTFPGSIEDVER.+2y9	35.6
746.37	904.437	2	ELTFPGSIEDVER.+2y8	35.6
446.194	634.279	2	EQEQDSR.+2y5	20.9
446.194	505.237	2	EQEQDSR.+2y4	20.9
446.194	630.237	2	EQEQDSR.+2b5	20.9
439.214	730.352	2	FQTYYR.+2y5	20.5
439.214	602.293	2	FQTYYR.+2y4	20.5
439.214	501.246	2	FQTYYR.+2y3	20.5
618.789	979.47	2	EQEQQPQHGR.+2y8	29.3
618.789	722.369	2	EQEQQPQHGR.+2y6	29.3
618.789	594.311	2	EQEQQPQHGR.+2y5	29.3
809.829	1102.48	2	EEEEEEEEWQPR.+2y8	38.7
809.829	973.437	2	EEEEEEEEWQPR.+2y7	38.7
809.829	844.395	2	EEEEEEEEWQPR.+2y6	38.7
568.76	925.416	2	NPYHFSSER.+2y7	26.9
568.76	762.353	2	NPYHFSSER.+2y6	26.9
568.76	625.294	2	NPYHFSSER.+2y5	26.9
856.983	1096.64	2	IVEFQSNPNTLILPK.+2y10	41
856.983	1009.6	2	IVEFQSNPNTLILPK.+2y9	41
856.983	895.561	2	IVEFQSNPNTLILPK.+2y8	41
1144.57	1107.5	2	LAIPINNPSNFYDFYPSSTK.+2y9	55.1
1144.57	519.277	2	LAIPINNPSNFYDFYPSSTK.+2y5	55.1
1144.57	995.963	2	LAIPINNPSNFYDFYPSSTK.+2y17+2	55.1
908.913	1477.57	2	ILLGNEDEQEDEEQR.+2y12	43.5
908.913	1306.5	2	ILLGNEDEQEDEEQR.+2y10	43.5
908.913	1177.46	2	ILLGNEDEQEDEEQR.+2y9	43.5
804.387	1165.58	2	GQEQSYQDEGVIVR.+2y10	38.4
804.387	1078.55	2	GQEQSYQDEGVIVR.+2y9	38.4
804.387	915.489	2	GQEQSYQDEGVIVR.+2y8	38.4
521.246	840.41	2	SNESIYSNK.+2y7	24.5
521.246	711.367	2	SNESIYSNK.+2y6	24.5
521.246	511.251	2	SNESIYSNK.+2y4	24.5
686.83	1054.52	2	FGNFYEITPER.+2y8	32.7
686.83	907.452	2	FGNFYEITPER.+2y7	32.7
686.83	744.389	2	FGNFYEITPER.+2y6	32.7
1090.56	1455.76	2	NPQVQDLDISLTFTEINEGALLLPHYNSK.+3y13	50.3
1090.56	971.531	2	NPQVQDLDISLTFTEINEGALLLPHYNSK.+3y8	50.3
1090.56	745.363	2	NPQVQDLDISLTFTEINEGALLLPHYNSK.+3y6	50.3
889.439	1403.68	2	NFLAGSEDNVISQLDR.+2y13	42.6
889.439	1332.64	2	NFLAGSEDNVISQLDR.+2y12	42.6
889.439	618.321	2	NFLAGSEDNVISQLDR.+2y5	42.6
724.854	1105.53	2	ELTFPGSAQDVER.+2y10	34.5
724.854	958.459	2	ELTFPGSAQDVER.+2y9	34.5
724.854	861.406	2	ELTFPGSAQDVER.+2y8	34.5
890.424	1281.62	2	NQQQSYFANAQPQQK.+2y11	42.6
890.424	1194.59	2	NQQQSYFANAQPQQK.+2y10	42.6
890.424	1031.53	2	NQQQSYFANAQPQQK.+2y9	42.6
413.174	651.277	2	SSEQSC[CAM]K.+2y5	19.2
413.174	522.234	2	SSEQSC[CAM]K.+2y4	19.2
413.174	394.175	2	SSEQSC[CAM]K.+2y3	19.2
499.791	757.432	2	QLQQVNLR.+2y6	23.5
499.791	629.373	2	QLQQVNLR.+2y5	23.5
499.791	501.314	2	QLQQVNLR.+2y4	23.5
491.277	629.373	2	Q[PGQ]LQQVNLR.+2y5	23.1
491.277	501.314	2	Q[PGQ]LQQVNLR.+2y4	23.1
491.277	402.246	2	Q[PGQ]LQQVNLR.+2y3	23.1
604.765	911.433	2	HC[CAM]ENHIDQR.+2y7	28.6
604.765	536.235	2	HC[CAM]ENHIDQR.+2y8+2	28.6
604.765	906.352	2	HC[CAM]ENHIDQR.+2b7	28.6
716.321	1190.49	2	IQQQQEEEEDR.+2y9	34.1
716.321	1062.43	2	IQQQQEEEEDR.+2y8	34.1
716.321	934.375	2	IQQQQEEEEDR.+2y7	34.1
1010.08	973.506	2	SSQESEESEELDQC[CAM]C[CAM]EQLNELNSQR.+3y8	46.5
1010.08	860.422	2	SSQESEESEELDQC[CAM]C[CAM]EQLNELNSQR.+3y7	46.5
1010.08	617.337	2	SSQESEESEELDQC[CAM]C[CAM]EQLNELNSQR.+3y5	46.5
963.437	1372.54	2	ALQQIYESQSEQC[CAM]EGR.+2y11	46.2
963.437	1209.48	2	ALQQIYESQSEQC[CAM]EGR.+2y10	46.2
963.437	1080.44	2	ALQQIYESQSEQC[CAM]EGR.+2y9	46.2
729.857	945.489	2	QQEQQLEGELEK.+2y8	34.8
729.857	817.43	2	QQEQQLEGELEK.+2y7	34.8
729.857	704.346	2	QQEQQLEGELEK.+2y6	34.8
721.344	945.489	2	Q[PGQ]QEQQLEGELEK.+2y8	34.3
721.344	817.43	2	Q[PGQ]QEQQLEGELEK.+2y7	34.3
721.344	704.346	2	Q[PGQ]QEQQLEGELEK.+2y6	34.3
460.245	806.398	2	IC[CAM]GFGPLR.+2y7	21.6
460.245	646.367	2	IC[CAM]GFGPLR.+2y6	21.6
460.245	442.277	2	IC[CAM]GFGPLR.+2y4	21.6
495.695	489.183	2	C[CAM]NINPDEE.+2y4	23.3
495.695	502.208	2	C[CAM]NINPDEE.+2b4	23.3
495.695	714.288	2	C[CAM]NINPDEE.+2b6	23.3
616.265	973.437	2	EEEEEWQPR.+2y7	29.2
616.265	844.395	2	EEEEEWQPR.+2y6	29.2
616.265	715.352	2	EEEEEWQPR.+2y5	29.2
619.766	981.423	2	EQEQGSSSSSGR.+2y10	29.4
619.766	852.381	2	EQEQGSSSSSGR.+2y9	29.4
619.766	724.322	2	EQEQGSSSSSGR.+2y8	29.4
574.252	890.396	2	EQQQEQDSR.+2y7	27.1
574.252	762.338	2	EQQQEQDSR.+2y6	27.1
574.252	634.279	2	EQQQEQDSR.+2y5	27.1
619.777	1027.45	2	NPYYFSYER.+2y7	29.4
619.777	864.389	2	NPYYFSYER.+2y6	29.4
619.777	701.325	2	NPYYFSYER.+2y5	29.4
400.221	652.366	2	FQTLYK.+2y5	18.6
400.221	524.308	2	FQTLYK.+2y4	18.6
400.221	423.26	2	FQTLYK.+2y3	18.6
462.897	668.347	2	QAYNLEHGDALR.+3y6	20.2
462.897	531.289	2	QAYNLEHGDALR.+3y5	20.2
462.897	594.294	2	QAYNLEHGDALR.+3y10+2	20.2
685.328	797.39	2	Q[PGQ]AYNLEHGDALR.+2y7	32.6
685.328	668.347	2	Q[PGQ]AYNLEHGDALR.+2y6	32.6
685.328	531.289	2	Q[PGQ]AYNLEHGDALR.+2y5	32.6
1129.56	1522.68	2	LAIPINNPGNFYDFYPSSTK.+2y13	54.3
1129.56	519.277	2	LAIPINNPGNFYDFYPSSTK.+2y5	54.3
1129.56	980.957	2	LAIPINNPGNFYDFYPSSTK.+2y17+2	54.3
674.799	1105.51	2	DQQSYFNGFSR.+2y9	32.1
674.799	977.448	2	DQQSYFNGFSR.+2y8	32.1
674.799	727.352	2	DQQSYFNGFSR.+2y6	32.1
916.419	1492.58	2	IILGNEDGQEDEEQSR.+2y13	43.9
916.419	1192.47	2	IILGNEDGQEDEEQSR.+2y10	43.9
916.419	1077.44	2	IILGNEDGQEDEEQSR.+2y9	43.9
738.87	987.474	2	QLTFPGSVEDVER.+2y9	35.2
738.87	890.421	2	QLTFPGSVEDVER.+2y8	35.2
738.87	833.4	2	QLTFPGSVEDVER.+2y7	35.2
730.357	987.474	2	Q[PGQ]LTFPGSVEDVER.+2y9	34.8
730.357	890.421	2	Q[PGQ]LTFPGSVEDVER.+2y8	34.8
730.357	833.4	2	Q[PGQ]LTFPGSVEDVER.+2y7	34.8
401.196	664.326	2	HAQSSSGK.+2y7	18.7
401.196	593.289	2	HAQSSSGK.+2y6	18.7
401.196	465.23	2	HAQSSSGK.+2y5	18.7
401.196	655.279	2	HAQSSSGK.+2b7	18.7
819.468	1326.74	2	TPLMQVPVLLDLNGK.+2y12	39.2
819.468	1195.7	2	TPLMQVPVLLDLNGK.+2y11	39.2
819.468	968.578	2	TPLMQVPVLLDLNGK.+2y9	39.2
928.492	1255.61	2	VLQFLFSC[CAM]APSFLAQK.+2y11	44.5
928.492	1108.55	2	VLQFLFSC[CAM]APSFLAQK.+2y10	44.5
928.492	790.446	2	VLQFLFSC[CAM]APSFLAQK.+2y7	44.5
521.744	767.354	2	QFTMC[CAM]LSR.+2y6	24.6
521.744	666.306	2	QFTMC[CAM]LSR.+2y5	24.6
521.744	535.266	2	QFTMC[CAM]LSR.+2y4	24.6
397.25	543.35	2	HIVVPTK.+2y5	18.5
397.25	345.213	2	HIVVPTK.+2y3	18.5
397.25	449.287	2	HIVVPTK.+2b4	18.5
926.949	1297.62	2	QAQVEAVGPFGLC[CAM]FDSK.+2y12	44.4
926.949	1226.59	2	QAQVEAVGPFGLC[CAM]FDSK.+2y11	44.4
926.949	1127.52	2	QAQVEAVGPFGLC[CAM]FDSK.+2y10	44.4
918.435	1297.62	2	Q[PGQ]AQVEAVGPFGLC[CAM]FDSK.+2y12	44
918.435	1226.59	2	Q[PGQ]AQVEAVGPFGLC[CAM]FDSK.+2y11	44
918.435	1127.52	2	Q[PGQ]AQVEAVGPFGLC[CAM]FDSK.+2y10	44
1117.03	1495.65	2	ISGGIPNVEFVMDSPDDVWR.+2y12	53.7
1117.03	1120.47	2	ISGGIPNVEFVMDSPDDVWR.+2y9	53.7
1117.03	874.405	2	ISGGIPNVEFVMDSPDDVWR.+2y7	53.7
983.793	1436.64	2	ISEENLMVQAQNGVSC[CAM]LGFVDGGMHTR.+3y13	45.2
983.793	1076.49	2	ISEENLMVQAQNGVSC[CAM]LGFVDGGMHTR.+3y10	45.2
983.793	658.309	2	ISEENLMVQAQNGVSC[CAM]LGFVDGGMHTR.+3y6	45.2
782.078	825.451	2	TEIALGAHQLEENLVVFDFAK.+3y7	35.5
782.078	726.382	2	TEIALGAHQLEENLVVFDFAK.+3y6	35.5
782.078	1057.57	2	TEIALGAHQLEENLVVFDFAK.+3y19+2	35.5
524.277	948.479	2	VEFNSNPLK.+2y8	24.7
524.277	819.436	2	VEFNSNPLK.+2y7	24.7
524.277	672.368	2	VEFNSNPLK.+2y6	24.7
626.785	560.25	2	TC[CAM]ANLFDLNNA.+2b5	29.7
626.785	707.318	2	TC[CAM]ANLFDLNNA.+2b6	29.7
626.785	822.345	2	TC[CAM]ANLFDLNNA.+2b7	29.7
626.252	906.38	2	ESEESQEEER.+2y7	29.7
626.252	777.337	2	ESEESQEEER.+2y6	29.7
626.252	690.305	2	ESEESQEEER.+2y5	29.7
682.852	1179.58	2	GKPYESGPFNLR.+2y10	32.5
682.852	919.463	2	GKPYESGPFNLR.+2y8	32.5
682.852	590.293	2	GKPYESGPFNLR.+2y10+2	32.5
1085.23	1212.67	2	NPQAQDLDISLTFIEINEGALLLPHYNSK.+3y11	50.1
1085.23	858.447	2	NPQAQDLDISLTFIEINEGALLLPHYNSK.+3y7	50.1
1085.23	745.363	2	NPQAQDLDISLTFIEINEGALLLPHYNSK.+3y6	50.1
516.241	775.358	2	QQDEQEVR.+2y6	24.3
516.241	660.331	2	QQDEQEVR.+2y5	24.3
516.241	531.289	2	QQDEQEVR.+2y4	24.3
507.728	775.358	2	Q[PGQ]QDEQEVR.+2y6	23.9
507.728	660.331	2	Q[PGQ]QDEQEVR.+2y5	23.9
507.728	531.289	2	Q[PGQ]QDEQEVR.+2y4	23.9
695.354	1106.51	2	GLIFPGSAEDVER.+2y10	33.1
695.354	959.443	2	GLIFPGSAEDVER.+2y9	33.1
695.354	480.225	2	GLIFPGSAEDVER.+2y9+2	33.1
1064.44	1101.56	2	SSQEYSEESEELDQC[CAM]C[CAM]EQLNELNSQR.+3y9	49.1
1064.44	973.506	2	SSQEYSEESEELDQC[CAM]C[CAM]EQLNELNSQR.+3y8	49.1
1064.44	860.422	2	SSQEYSEESEELDQC[CAM]C[CAM]EQLNELNSQR.+3y7	49.1
1123.18	1273.63	2	ALQQIYESQSEQC[CAM]EGSQQEQQLEQELEK.+3y10	51.9
1123.18	888.467	2	ALQQIYESQSEQC[CAM]EGSQQEQQLEQELEK.+3y7	51.9
1123.18	775.383	2	ALQQIYESQSEQC[CAM]EGSQQEQQLEQELEK.+3y6	51.9
454.226	646.367	2	TC[CAM]GFGPLR.+2y6	21.3
454.226	589.346	2	TC[CAM]GFGPLR.+2y5	21.3
454.226	442.277	2	TC[CAM]GFGPLR.+2y4	21.3
388.849	487.299	2	HC[CAM]ENHIAQR.+3y4	16.7
388.849	374.215	2	HC[CAM]ENHIAQR.+3y3	16.7
388.849	514.241	2	HC[CAM]ENHIAQR.+3y8+2	16.7
388.849	541.182	2	HC[CAM]ENHIAQR.+3b4	16.7
489.179	276.065	2	C[CAM]DVNPDEE.+2b2	23
489.179	375.133	2	C[CAM]DVNPDEE.+2b3	23
489.179	701.256	2	C[CAM]DVNPDEE.+2b6	23
489.179	830.299	2	C[CAM]DVNPDEE.+2b7	23
544.733	951.399	2	HQEDC[CAM]FPR.+2y7	25.7
544.733	823.34	2	HQEDC[CAM]FPR.+2y6	25.7
544.733	579.271	2	HQEDC[CAM]FPR.+2y4	25.7
1092.96	1324.56	2	LGQC[CAM]C[CAM]EILSDLSEGC[CAM]QC[CAM]R.+2y11	52.6
1092.96	1211.48	2	LGQC[CAM]C[CAM]EILSDLSEGC[CAM]QC[CAM]R.+2y10	52.6
1092.96	896.335	2	LGQC[CAM]C[CAM]EILSDLSEGC[CAM]QC[CAM]R.+2y7	52.6
458.252	731.376	2	ALQPVMEK.+2y6	21.5
458.252	603.317	2	ALQPVMEK.+2y5	21.5
458.252	407.196	2	ALQPVMEK.+2y3	21.5
466.25	747.371	2	ALQPVM[Oxi]EK.+2y6	21.8
466.25	619.312	2	ALQPVM[Oxi]EK.+2y5	21.8
466.25	423.191	2	ALQPVM[Oxi]EK.+2y3	21.8
460.695	757.319	2	YC[CAM]YSEAK.+2y6	21.6
460.695	597.288	2	YC[CAM]YSEAK.+2y5	21.6
460.695	434.225	2	YC[CAM]YSEAK.+2y4	21.6
460.695	379.163	2	YC[CAM]YSEAK.+2y6+2	21.6
895.045	1101.56	2	SSQESEELDQC[CAM]C[CAM]EQLNELNSQR.+3y9	41
895.045	973.506	2	SSQESEELDQC[CAM]C[CAM]EQLNELNSQR.+3y8	41
895.045	860.422	2	SSQESEELDQC[CAM]C[CAM]EQLNELNSQR.+3y7	41
495.305	805.482	2	AIFVVVVDK.+2y7	23.3
495.305	658.413	2	AIFVVVVDK.+2y6	23.3
495.305	559.345	2	AIFVVVVDK.+2y5	23.3
603.809	1020.55	2	GEGNYELVGIR.+2y9	28.6
603.809	849.483	2	GEGNYELVGIR.+2y7	28.6
603.809	686.42	2	GEGNYELVGIR.+2y6	28.6
739.362	1134.54	2	ELTFPGSVEDVER.+2y10	35.2
739.362	987.474	2	ELTFPGSVEDVER.+2y9	35.2
739.362	890.421	2	ELTFPGSVEDVER.+2y8	35.2
679.33	1039.52	2	FGNFYEITPNR.+2y8	32.3
679.33	892.452	2	FGNFYEITPNR.+2y7	32.3
679.33	729.389	2	FGNFYEITPNR.+2y6	32.3
1096.58	1549.75	2	AIFVVLVDEGEGNYELVGIR.+2y14	52.7
1096.58	1450.68	2	AIFVVLVDEGEGNYELVGIR.+2y13	52.7
1096.58	1206.61	2	AIFVVLVDEGEGNYELVGIR.+2y11	52.7
377.18	625.294	2	QSAYER.+2y5	17.5
377.18	538.262	2	QSAYER.+2y4	17.5
377.18	467.225	2	QSAYER.+2y3	17.5
377.18	304.162	2	QSAYER.+2y2	17.5
558.948	818.364	2	QQPRPHLQEEQER.+3y6	24.8
558.948	690.305	2	QQPRPHLQEEQER.+3y5	24.8
558.948	709.86	2	QQPRPHLQEEQER.+3y11+2	24.8
553.273	818.364	2	Q[PGQ]QPRPHLQEEQER.+3y6	24.6
553.273	690.305	2	Q[PGQ]QPRPHLQEEQER.+3y5	24.6
553.273	709.86	2	Q[PGQ]QPRPHLQEEQER.+3y11+2	24.6
549.321	960.576	2	HYLPIDVIK.+2y8	25.9
549.321	797.513	2	HYLPIDVIK.+2y7	25.9
549.321	684.429	2	HYLPIDVIK.+2y6	25.9
363.7	613.309	2	LQYFR.+2y4	16.8
363.7	485.251	2	LQYFR.+2y3	16.8
363.7	242.15	2	LQYFR.+2b2	16.8
457.228	528.289	2	EQQQQPR.+2y4	21.4
457.228	400.23	2	EQQQQPR.+2y3	21.4
457.228	386.167	2	EQQQQPR.+2b3	21.4
577.302	929.505	2	SHQEEGVIVR.+2y8	27.3
577.302	801.446	2	SHQEEGVIVR.+2y7	27.3
577.302	543.361	2	SHQEEGVIVR.+2y5	27.3
